# Supplementary material for: Extinction of Heroin Seeking Does Not Require the Infralimbic Cortex or Its Projections to the Nucleus Accumbens Shell or Amygdala
Source: Addict Biol. 2025 Oct 21;30(10):e70092. doi: 10.1111/adb.70092 (PMC12538630; doi:10.1111/adb.70092)
Supplement: Supplementary file 1 — Data S1: Supporting information. [file ADB-30-e70092-s001.xlsx]

## Sheet: Experiment 1
Experiment 1 (IL inhibition)
	Lever presses and heroin infusions during heroin self-administration
		Inactive lever presses																																	Active lever presses
		eYFP group																Halo group																	eYFP group
		Female IDs						Male IDs										Female IDs									Male IDs								Female IDs						Male IDs
	Self-administration day (FR1)	50	52	54	92	108	119	11	15	18	23	26	62	64	88	103	134	44	47	48	55	97	109	114	142	150	10	14	24	65	99	106	116	149	50	52	54	92	108	119	11	15	18	23	26	62	64	88	103
	-2	5	0	2	3	5	0	11	4	19	31	22	20	13	2	2	9	51	20	6	35	14	3	39	13	2	5	1	70	34	0	1	1	0	130	35	31	26	48	31	24	19	27	36	69	45	39	28	25
	-1	1	4	28	0	3	0	3	2	0	0	0	97	6	4	0	7	2	57	2	17	20	1	41	4	1	0	17	0	17	1	0	0	1	107	35	41	36	54	41	32	35	30	36	60	44	49	36	32
	Self-administration day (trials)
	-3	0	0	0	0	0	21	0	0	1	1	0	0	0	0	5	0	0	33	0	3	1	5	1	0	0	0	1	1	0	0	0	0	0	26	30	28	28	27	26	29	29	25	29	30	28	28	26	29
	-2	0	0	0	1	2	2	0	0	0	2	0	0	2	2	0	0	0	0	0	1	0	2	1	5	0	0	0	0	0	2	0	0	0	26	29	31	27	27	25	28	29	30	30	28	26	29	26	25
	-1	0	0	0	0	2	2	4	1	0	2	0	0	4	0	2	0	2	2	0	0	0	4	0	1	0	0	1	1	0	0	0	0	0	25	28	28	30	27	30	31	29	29	31	32	29	30	29	27
	Percent of trials with an active lever press during the final 3 d heroin self-administration
		Percent of trials with an active lever press
		eYFP group																Halo group
		Female IDs						Male IDs										Female IDs									Male IDs
	Self-administration day (FR1)	50	52	54	92	108	119	11	15	18	23	26	62	64	88	103	134	44	47	48	55	97	109	114	142	150	10	14	24	65	99	106	116	149
	-3	87	97	90	90	87	84	94	94	97	93	97	90	90	87	94	83	100	83	100	94	81	97	83	87	87	94	97	90	97	87	81	97	87
	-2	87	94	100	87	87	81	90	94	94	97	90	87	94	84	83	90	100	94	100	94	87	97	81	90	90	97	100	97.8	94	90	90	100	94
	-1	83	90	90	97	87	97	100	94	97	100	100	94	97	94	87	97	97	87	94	84	94	97	97	90	90	94	100	93	97	97	94	84	97
	Average	85.666	93.666	93.33	91.33	87	87	94.666	94	96	96.666	95.666	90.33	93.66	88.33	88	90	99	88	98	90.666	87.33	97	87	89	89	96	99	93.666	96	91.33	88.33	94	92.66
	Lever presses during extinction
		Inactive lever presses																																	Active lever presses
		eYFP group																Halo group																	eYFP group
		Female IDs						Male IDs										Female IDs									Male IDs								Female IDs						Male IDs
	Extinction day (with laser)	50	52	54	92	108	119	11	15	18	23	26	62	64	88	103	134	44	47	48	55	97	109	114	142	150	10	14	24	65	99	106	116	149	50	52	54	92	108	119	11	15	18	23	26	62	64	88	103
	1	8	20	0	1	4	0	14	0	0	12	0	5	5	0	9	1	6	0	0	4	1	10	2	4	2	9	0	1	0	0	5	7	22	32	29	19	6	14	3	14	21	14	10	12	7	11	10	13
	2	12	16	7	1	12	0	13	3	9	0	3	6	22	6	22	2	10	21	0	26	1	10	6	0	0	11	4	3	6	18	2	0	28	20	16	19	13	7	0	11	21	13	7	7	10	18	9	15
	3	0	5	1	0	3	0	7	29	14	5	0	2	4	7	13	20	10	74	3	5	0	2	4	0	5	8	3	19	4	13	1	23	14	17	13	12	8	1	2	10	19	16	9	6	13	15	5	13
	4	19	10	0	5	3	0	7	9	7	17	1	1	13	9	26	0	7	43	0	1	1	5	1	0	2	1	0	12	0	10	0	0	45	17	11	13	7	3	1	4	11	6	8	6	8	16	6	13
	5	2	11	0	2	0	0	6	19	6	20	0	3	5	5	22	4	9	16	5	14	0	0	1	0	5	8	5	1	12	5	1	8	10	12	5	10	5	1	0	4	11	9	6	4	6	8	5	11
	Extinction day (without laser)
	6	6	20	0	0	10	49	2	14	4	42	5	11	0	11	11	4	3	11	5	6	1	0	0	0	2	24	2	5	4	6	4	13	14	11	17	12	12	5	19	6	14	6	6	9	9	9	10	11
	7	5	16	5	2	4	0	4	0	11	1	3	8	1	12	0	1	4	21	6	8	7	0	0	1	0	15	6	20	0	10	0	2	19	10	11	5	2	4	14	5	6	8	4	3	6	5	4	10
	8	2	5	0	4	5	14	16	0	7	6	0	14	2	8	10	8	3	19	12	8	4	1	0	6	0	12	1	3	0	4	8	2	19	9	8	7	7	3	10	2	5	7	2	5	5	7	6	13
	9	2	10	0	0	1	4	7	0	9	19	5	4	14	4	15	7	2	37	9	4	0	2	0	0	32	6	2	5	17	7	1	0	6	9	9	5	3	4	6	3	8	5	6	2	11	7	4	11
	10	0	11	0	3	2	0	7	0	5	13	2	17	3	11	17	2	0	19	1	3	0	0	1	0	4	3	8	6	1	7	0	2	20	8	9	2	1	2	2	2	3	9	4	5	13	7	3	12
	11	1	2	0	1	1	0	3	0	1	13	3	8	4	4	16	9	4	14	4	9	2	0	5	0	2	10	2	3	18	2	8	0	17	7	6	5	5	1	1	1	3	5	2	0	6	6	3	12
	12	0	5	0	6	0	8	7	0	6	4	2	25	0	3	12	6	5	4	4	12	0	1	3	2	1	11	1	8	6	1	5	7	5	6	12	1	3	2	7	1	5	10	3	0	12	2	2	16
[truncated: 51 more columns]

## Sheet: Experiment 2
Experiment 2 (IL-Nashell inhibition)
	Lever presses and heroin infusions during heroin self-administration
		Inactive lever presses																					Active lever presses																					Heroin infusions
		eYFP group											Halo group										eYFP group											Halo group										eYFP group
		Female IDs					Male IDs						Female IDs				Male IDs						Female IDs					Male IDs						Female IDs				Male IDs						Female IDs					Male IDs
	Self-administration day (FR1)	3	4	11	14	37	1	2	20	22	40	41	5	7	6	16	8	10	23	25	26	27	3	4	11	14	37	1	2	20	22	40	41	5	7	6	16	8	10	23	25	26	27	3	4	11	14	37	1
	-2	3	5	8	3	1	19	0	8	0	6	5	6	14	5	2	10	2	4	2	4	3	13	21	19	17	15	14	14	17	26	13	12	19	27	42	11	16	31	16	30	26	13	12	17	14	16	9	13
	-1	4	0	5	5	2	6	0	10	1	4	1	1	13	7	2	14	1	1	12	2	2	12	18	23	26	21	15	13	13	31	17	13	17	23	13	30	15	21	14	76	14	17	10	16	14	19	13	11
	Self-administration day (trials)
	-3	2	0	11	15	1	0	0	1	7	42	4	0	7	4	2	7	1	0	11	0	6	11	15	17	23	10	17	12	14	12	17	11	14	16	14	19	19	12	16	15	11	15	11	15	17	23	10	17
	-2	0	0	16	2	0	1	0	1	3	97	9	0	15	2	5	4	1	1	2	2	0	13	14	13	26	12	16	13	14	13	18	9	15	25	16	19	18	12	15	13	13	14	13	14	13	26	12	16
	-1	0	3	4	4	0	0	0	1	4	49	6	2	21	1	5	10	1	9	2	3	0	15	16	14	22	11	18	15	22	16	17	10	14	26	15	34	19	14	21	10	14	17	15	16	14	22	11	18
	Lever presses during extinction
		Inactive lever presses																					Active lever presses
		eYFP group											Halo group										eYFP group											Halo group
		Female IDs					Male IDs						Female IDs				Male IDs						Female IDs					Male IDs						Female IDs				Male IDs
	Extinction day (with laser)	3	4	11	14	37	1	2	20	22	40	41	5	7	6	16	8	10	23	25	26	27	3	4	11	14	37	1	2	20	22	40	41	5	7	6	16	8	10	23	25	26	27
	1	10	18	9	3	1	21	0	15	3	1	12	3	0	5	0	9	0	20	9	5	32	1	9	8	8	12	10	5	10	3	7	13	9	1	8	2	21	5	5	14	12	14
	2	11	3	0	1	0	21	4	4	15	3	10	0	0	4	0	8	0	14	7	4	22	9	11	1	10	6	8	6	6	6	6	13	8	1	17	1	14	5	8	15	5	12
	3	1	12	3	1	0	7	8	4	2	3	9	0	0	7	0	7	1	5	10	3	2	3	7	6	3	6	9	3	11	5	5	12	1	0	7	2	6	9	4	16	0	8
	4	1	2	0	0	0	8	4	7	2	7	9	1	0	8	0	5	1	4	4	2	10	5	7	3	6	5	7	5	8	5	7	6	2	0	11	2	8	2	9	6	1	7
	5	4	5	0	0	1	4	7	6	3	13	4	0	0	8	5	9	0	3	1	1	4	4	5	5	2	2	6	5	7	7	6	7	7	0	9	7	4	5	8	10	2	5
	Extinction day (without laser)
	6	2	6	19	2	1	19	1	8	11	30	13	2	7	29	13	11	2	5	7	4	38	9	10	19	15	14	19	9	21	11	33	32	14	13	53	8	14	17	19	18	9	18
	7	0	0	21	9	0	16	6	3	14	14	6	1	1	23	7	9	11	4	2	1	7	1	5	6	12	9	12	5	3	9	41	15	10	6	30	3	15	15	11	9	6	6
	8	8	7	12	0	0	28	1	10	4	15	9	0	18	13	1	5	14	1	2	2	9	6	2	8	7	5	11	6	12	3	24	9	10	5	23	5	13	10	3	7	4	6
	9	0	2	3	11	0	17	9	13	7	19	5	0	2	7	0	6	2	2	2	7	17	1	1	4	22	1	10	1	8	3	22	7	3	1	13	2	8	3	5	12	3	6
	10	4	6	1	0	2	4	14	6	6	10	14	1	0	3	1	3	0	6	4	1	14	1	1	4	3	5	2	4	6	5	17	15	3	2	14	8	4	3	5	10	1	10
	11	5	3	0	0	0	21	6	9	0	13	42	0	0	3	0	7	3	6	7	3	22	0	1	3	5	3	0	4	7	3	20	16	5	1	12	4	6	3	3	17	0	10
	12	5	4	1	1	0	11	1	9	3	16	14	0	1	3	0	9	3	8	6	1	10	0	1	5	7	3	5	0	10	3	12	8	3	0	8	2	5	7	15	15	0	4
[truncated: 15 more columns]

## Sheet: Experiment 3
Experiment 3 (IL-amygdala inhibition)
	Lever presses and heroin infusions during heroin self-administration
		Inactive lever presses																									Active lever presses
		eYFP group														Halo group											eYFP group														Halo group
		Female IDs							Male IDs							Female IDs					Male IDs						Female IDs							Male IDs							Female IDs					Male IDs
	Self-administration day (FR1)	24	42	43	48	49	50	51	18	25	26	29	30	38	40	21	22	45	46	54	19	31	32	57	60	62	24	42	43	48	49	50	51	18	25	26	29	30	38	40	21	22	45	46	54	19	31	32	57
	-2	7	5	1	2	1	6	7	0	4	3	2	3	1	22	5	5	5	15	0	29	7	5	3	27	2	6	15	17	6	10	17	27	10	20	11	8	11	9	16	13	31	15	31	24	25	14	10	14
	-1	4	13	0	5	4	1	5	0	5	3	3	0	5	3	5	2	1	0	0	4	12	13	1	2	1	24	14	19	10	27	20	17	13	15	11	10	13	12	12	28	26	19	24	22	26	16	11	19
	Self-administration day (trials)
	-3	0	9	3	3	3	1	16	0	5	1	3	3	2	2	6	0	0	0	0	6	5	6	2	52	1	18	17	26	10	15	19	21	13	10	14	16	12	13	14	7	14	13	17	14	12	11	11	20
	-2	0	8	4	0	0	0	4	0	6	7	1	0	3	3	1	0	1	2	0	2	5	7	1	20	6	15	16	29	12	15	17	19	14	10	14	17	13	12	13	17	14	12	18	12	12	10	13	28
	-1	0	9	0	1	1	0	14	0	9	14	0	1	2	1	0	0	2	0	1	6	5	6	1	37	2	13	16	25	14	19	19	15	14	10	13	17	13	13	13	18	15	16	19	14	14	11	14	27
	Lever presses during extinction
		Inactive lever presses																									Active lever presses
		eYFP group														Halo group											eYFP group														Halo group
		Female IDs							Male IDs							Female IDs					Male IDs						Female IDs							Male IDs							Female IDs					Male IDs
	Extinction day (with laser)	24	42	43	48	49	50	51	18	25	26	29	30	38	40	21	22	45	46	54	19	31	32	57	60	62	24	42	43	48	49	50	51	18	25	26	29	30	38	40	21	22	45	46	54	19	31	32	57
	1	8	2	2	9	5	1	1	4	7	1	23	3	5	18	4	2	2	4	3	5	7	8	6	5	6	9	6	11	15	6	6	6	5	5	6	13	5	5	9	8	9	6	7	4	7	12	8	5
	2	24	4	1	5	1	1	9	3	10	11	11	2	26	14	2	2	0	1	1	3	6	20	3	8	8	6	5	6	5	5	2	7	5	6	8	13	7	11	4	6	5	0	14	7	2	8	7	6
	3	0	1	0	3	2	0	4	4	3	7	13	1	10	18	13	1	0	0	5	3	2	6	3	5	8	9	5	1	9	1	5	2	7	7	3	12	5	9	8	6	5	1	3	4	5	3	3	5
	4	1	4	0	10	0	0	1	4	1	3	12	3	22	8	12	1	4	4	1	7	9	5	2	2	4	6	5	2	8	1	7	1	6	6	7	8	2	7	6	4	4	3	5	3	4	6	7	20
	5	0	15	0	18	0	1	0	4	0	2	4	3	21	15	21	2	1	1	2	9	0	4	1	4	5	2	7	9	11	0	1	4	11	3	3	5	4	9	9	4	5	1	4	2	6	4	5	14
	Extinction day (without laser)
	6	10	10	9	15	12	0	6	18	9	21	31	3	26	30	10	6	5	8	2	37	12	27	6	10	13	11	23	35	21	2	9	11	9	22	12	21	21	31	38	10	19	7	15	14	27	9	28	23
	7	8	5	12	8	2	0	1	14	13	5	28	3	31	14	9	4	4	7	2	23	7	24	4	1	4	14	19	16	12	2	3	9	9	16	7	17	4	18	22	6	7	4	10	4	13	6	16	5
	8	1	2	11	3	0	1	0	6	18	15	8	4	26	15	12	2	3	1	3	12	4	19	4	6	11	10	9	12	8	1	3	9	13	16	11	16	7	13	18	6	2	2	6	3	9	4	9	7
	9	0	6	0	26	0	2	0	3	12	3	22	6	6	19	6	2	2	1	4	9	9	13	1	6	6	7	7	9	10	1	10	4	5	14	6	10	3	7	8	5	4	2	10	6	7	1	10	0
	10	1	2	2	18	5	0	2	20	19	6	4	1	16	10	12	0	1	1	2	8	2	11	1	3	6	7	6	3	7	1	2	3	13	10	10	6	1	15	8	7	5	7	3	5	11	5	21	3
	11	2	6	5	2	7	0	1	4	9	1	15	4	18	13	7	0	0	4	1	11	4	5	10	4	9	4	5	5	6	2	3	6	6	8	1	11	5	15	11	2	3	0	4	6	10	2	8	5
	12	1	2	7	20	5	0	0	8	5	2	10	2	34	16	16	0	0	13	3	7	6	21	5	5	8	3	6	10	11	2	1	3	10	6	3	6	6	24	8	6	2	2	6	4	6	2	11	2
[truncated: 27 more columns]

## Sheet: Sex differences in self-admin
Sex differences in heroin self-administration
	Active lever presses during 6 h heroin self-administration
		Active lever presses
		Female IDs															Male IDs
	Self-administration day (FR1)	44	47	48	50	52	54	55	92	97	108	109	114	119	142	150	10	11	14	15	18	23	24	26	62	64	65	88	99	103	106	116	134	149
	-2	89	326	54	130	35	31	46	26	47	48	36	44	31	31	39	333	24	57	19	27	36	41	69	45	39	63	28	40	25	25	39	41	33
	-1	97	487	51	107	35	41	62	36	47	54	35	53	41	35	44	852	32	70	35	30	36	43	60	44	49	78	36	39	32	28	48	47	43
	Self-administration day (trials)
	-3	32	25	31	26	30	28	29	28	25	27	30	25	26	27	26	29	29	30	29	25	29	28	30	28	28	30	26	26	29	25	30	25	27
	-2	32	29	32	26	29	31	29	27	27	27	30	25	25	28	28	30	28	32	29	30	30	30	28	26	29	29	26	28	25	28	31	28	29
	-1	30	27	29	25	28	28	26	30	29	27	30	30	30	28	28	29	31	32	29	29	31	29	32	29	30	30	29	30	27	29	26	30	30
	Heroin infusions during 6 h heroin self-administration
		Heroin infusions
		Female IDs															Male IDs
	Self-administration day (FR1)	44	47	48	50	52	54	55	92	97	108	109	114	119	142	150	10	11	14	15	18	23	24	26	62	64	65	88	99	103	106	116	134	149
	-2	46	69	35	33	24	26	26	24	31	27	22	38	20	26	21	54	18	37	10	20	26	26	32	28	27	38	27	27	23	21	23	29	30
	-1	54	92	37	33	23	26	34	34	29	29	29	41	21	32	26	69	20	36	21	24	27	29	33	31	26	48	30	29	25	25	29	31	34
	Self-administration day (trials)
	-3	32	25	31	26	30	28	29	28	25	27	30	25	26	27	26	29	29	30	29	25	29	28	30	28	28	30	26	26	29	25	30	25	27
	-2	32	29	32	26	29	31	29	27	27	27	30	25	25	28	28	30	28	32	29	30	30	30	28	26	29	29	26	28	25	28	31	28	29
	-1	30	27	29	25	28	28	26	30	29	27	30	30	30	28	28	29	31	32	29	29	31	29	32	29	30	30	29	30	27	29	26	30	30
	mg/kg heroin intake during 6 h heroin self-administration
		mg/kg heroin intake
		Female IDs															Male IDs
	Self-administration day (FR1)	44	47	48	50	52	54	55	92	97	108	109	114	119	142	150	10	11	14	15	18	23	24	26	62	64	65	88	99	103	106	116	134	149
	-2	3.28571	4.78776	2.65625	2.25301	1.83784	1.71984	2.199	2	2.41743	2.02203	1.64758	3.06161	1.41667	1.86498	1.47521	4.45055	1.44128	2.86082	0.82721	1.81452	1.73077	1.95	2.06304	1.92661	1.64189	2.73163	1.95968	2.05932	1.88869	1.6875	1.62736	2.27352	2.11599
	-1	3.92308	6.40984	2.87215	2.2621	1.73778	1.79675	2.81951	2.81951	2.33649	2.1342	2.16228	3.18265	1.5	2.27615	1.80408	5.66606	1.61871	2.77397	1.77632	2.10938	1.82432	2.1606	2.10938	2.04545	1.56417	3.55263	2.18447	2.1896	2.05292	1.98763	2.09807	2.45599	2.42089
	Self-administration day (trials)
	-3	2.325	1.735	2.406	1.747	2.257	1.927	2.382	2.311	1.95	2.031	2.267	1.923	1.834	1.929	1.747	2.453	2.182	2.163	2.339	2.189	1.838	1.842	1.985	1.944	1.649	2.22	1.806	1.937	2.453	1.967	2.22	1.907	1.881
	-2	2.325	2.037	2.462	1.797	2.201	2.125	2.382	2.186	2.068	2.031	2.277	1.941	1.735	2	1.919	2.637	2.121	2.271	2.339	2.637	1.923	1.979	1.837	1.767	1.695	2.105	1.84	2.114	2.06	2.203	2.294	2.143	2.014
	-1	2.134	1.921	2.251	1.735	2.079	1.904	2.156	2.394	2.162	2.058	2.297	2.318	2.125	2.008	1.959	2.426	2.364	2.243	2.373	2.539	1.999	1.93	2.111	1.959	1.744	2.116	2.039	2.25	2.217	2.281	1.931	2.32	2.09
	Active lever presses during 3 h heroin self-administration
		Active lever presses
		Female IDs																					Male IDs
	Self-administration day (FR1)	3	4	11	14	37	5	7	6	16	24	42	43	48	49	50	51	21	22	45	46	54	1	2	20	22	40	41	8	10	23	25	26	27	18	25	26	29	30	38	40	19	31	32	57	60	62
	-2	13	21	19	17	15	19	27	42	11	6	15	17	6	10	17	27	13	31	15	31	24	14	14	17	26	13	12	16	31	16	30	26	13	10	20	11	8	11	9	16	25	14	10	14	18	16
	-1	12	18	23	26	21	17	23	13	30	24	14	19	10	27	20	17	28	26	19	24	22	15	13	13	31	17	13	15	21	14	76	14	17	13	15	11	10	13	12	12	26	16	11	19	22	25
	Self-administration day (LR)
	-3	11	15	17	23	10	14	16	14	19	18	17	26	10	15	19	21	7	14	13	17	14	17	12	14	12	17	11	19	12	16	15	11	15	13	10	14	16	12	13	14	12	11	11	20	13	13
	-2	13	14	13	26	12	15	25	16	19	15	16	29	12	15	17	19	17	14	12	18	12	16	13	14	13	18	9	18	12	15	13	13	14	14	10	14	17	13	12	13	12	10	13	28	13	10
	-1	15	16	14	22	11	14	26	15	34	13	16	25	14	19	19	15	18	15	16	19	14	18	15	22	16	17	10	19	14	21	10	14	17	14	10	13	17	13	13	13	14	11	14	27	12	13
	Heroin infusions during 3 h heroin self-administration
		Heroin infusions
		Female IDs																					Male IDs
	Self-administration day (FR1)	3	4	11	14	37	5	7	6	16	24	42	43	48	49	50	51	21	22	45	46	54	1	2	20	22	40	41	8	10	23	25	26	27	18	25	26	29	30	38	40	19	31	32	57	60	62
	-2	12	17	14	16	9	14	16	24	8	5	13	14	6	8	9	12	10	11	10	13	11	13	13	11	7	12	10	15	12	12	16	8	13	10	8	9	8	9	9	9	9	7	9	9	12	12
	-1	10	16	14	19	13	14	15	13	12	11	13	16	9	14	12	13	10	13	12	15	9	11	12	10	9	13	10	14	12	12	32	9	14	10	9	10	10	10	11	8	15	8	10	11	12	16
	Self-administration day (LR)
	-3	11	15	17	23	10	14	16	14	19	18	17	26	10	15	19	21	7	14	13	17	14	17	12	14	12	17	11	19	12	16	15	11	15	13	10	14	16	12	13	14	12	11	11	20	13	13
	-2	13	14	13	26	12	15	25	16	19	15	16	29	12	15	17	19	17	14	12	18	12	16	13	14	13	18	9	18	12	15	13	13	14	14	10	14	17	13	12	13	12	10	13	28	13	10
	-1	15	16	14	22	11	14	26	15	34	13	16	25	14	19	19	15	18	15	16	19	14	18	15	22	16	17	10	19	14	21	10	14	17	14	10	13	17	13	13	13	14	11	14	27	12	13
	mg/kg heroin intake during 3 h heroin self-administration
		mg/kg heroin intake
		Female IDs																					Male IDs
	Self-administration day (FR1)	3	4	11	14	37	5	7	6	16	24	42	43	48	49	50	51	21	22	45	46	54	1	2	20	22	40	41	8	10	23	25	26	27	18	25	26	29	30	38	40	19	31	32	57	60	62
	-2	0.90667	1.26201	0.9084	1.20889	0.6861	0.97143	1.13808	1.632	0.54618	0.37118	0.9693	1.01709	0.48804	0.64762	0.71831	0.92727	0.73913	0.85	0.72034	0.86667	0.89048	0.9345	1.00171	0.81954	0.50481	0.79882	0.69018	1.06804	0.9	0.7438	1.12853	0.58252	0.91693	0.74013	0.59801	0.72321	0.52632	0.7556	0.65534	0.67276	0.68878	0.54688	0.71555	0.66612	0.95745	0.89701
	-1	0.76923	1.19824	0.91188	1.44196	1.00455	0.97541	1.07595	0.87352	0.81275	0.81659	0.9485	1.17241	0.72512	1.10185	0.94884	1	0.71429	1	0.86809	1.00791	0.7217	0.78822	0.94737	0.74013	0.64286	0.86795	0.68598	1.00639	0.9	0.7563	2.16867	0.65323	0.99369	0.7329	0.66832	0.85551	0.65789	0.8427	0.78822	0.61017	1.12876	0.61856	0.79505	0.80882	0.95745	1.16505
	Self-administration day (LR)
	-3	0.83482	1.1435	1.10305	1.76923	0.76923	0.98347	1.16738	0.95582	1.29719	1.30769	1.21941	1.91342	0.76233	1.15909	1.42291	1.64516	0.48571	1.00847	0.92857	1.14229	1.11215	1.226	0.931	1.006	0.839	1.122	0.717	1.307	0.9	1.032	0.967	0.745	1.051	0.935	0.703	1.226	1.034	1.023	0.911	1.036	0.906	0.831	0.833	1.415	1.019	0.953
	-2	0.98222	1.06726	0.82463	1.90517	0.9148	1.0625	1.80085	1.11475	1.25681	1.1087	1.14768	2.08898	0.90667	1.15909	1.30769	1.44196	1.156	1.06726	0.83951	1.18147	0.94884	1.158	1.002	1.019	0.903	1.157	0.59	1.22	0.909	0.97	0.841	0.855	0.984	1	0.708	1.193	1.087	1.104	0.839	0.962	0.903	0.758	0.988	1.981	1.019	0.701
	-1	1.14865	1.21973	0.86861	1.63319	0.84615	0.99167	1.92174	1.02823	2.27559	0.98222	1.13808	1.79325	1.0531	1.53081	1.5381	1.16438	1.20472	1.15385	1.13333	1.25194	1.10185	1.311	1.16	1.597	1.118	1.074	0.676	1.292	1.047	1.374	0.648	0.94	1.214	0.978	0.719	1.121	1.087	1.091	0.911	0.956	1.043	0.828	0.107	1.898	0.954	0.92
